# Supplementary material for: Transient Activation of Hedgehog Signaling Inhibits Cellular Senescence and Inflammation in Radiated Swine Salivary Glands through Preserving Resident Macrophages
Source: Int J Mol Sci. 2021 Dec 16;22(24):13493. doi: 10.3390/ijms222413493 (PMC8708934; doi:10.3390/ijms222413493)
Supplement: Supplementary file 1 [file ijms-22-13493-s001.zip]

Archive with 1 entries (1 files):
- ijms-1498822-supplementary Table S1.pdf
